# Supplementary material for: Colloidal Stability of Silica-Modified Magnetite Nanoparticles: Comparison of Various Dispersion Techniques
Source: Nanomaterials (Basel). 2021 Dec 4;11(12):3295. doi: 10.3390/nano11123295 (PMC8708453; doi:10.3390/nano11123295)
Supplement: Supplementary file 1 [file nanomaterials-11-03295-s001.zip]

Archive with 1 entries (1 files):
- nanomaterials-1447452-supplementary.pdf
